# Supplementary material for: Development of Functional Thyroid C Cell-like Cells from Human Pluripotent Cells in 2D and in 3D Scaffolds
Source: Cells. 2021 Oct 26;10(11):2897. doi: 10.3390/cells10112897 (PMC8616516; doi:10.3390/cells10112897)
Supplement: Supplementary file 1 [file cells-10-02897-s001.zip]

Archive with 1 entries (1 files):
- cells-1395994-supplementary.pdf
